# Supplementary material for: Experience of a Neuro-Emergency Expert in the Emergency Department during One Year of the COVID-19 Pandemic
Source: Int J Environ Res Public Health. 2021 Sep 8;18(18):9461. doi: 10.3390/ijerph18189461 (PMC8493796; doi:10.3390/ijerph18189461)
Supplement: Supplementary file 1 [file ijerph-18-09461-s001.zip]

Archive with 2 entries (2 files):
- Supplementary__Table S1.jpg
- Table S1 caption.pdf
